# Supplementary material for: In vitro effects of PI3K/mTOR inhibition in canine hemangiosarcoma
Source: PLoS One. 2018 Jul 16;13(7):e0200634. doi: 10.1371/journal.pone.0200634 (PMC6047806; doi:10.1371/journal.pone.0200634)
Supplement: S1 File — A key for the lane identifiers is included in the Word file within the folder of images. (ZIP) [file pone.0200634.s002.zip]

Archive with 17 entries (14 files):
- Supplemental Data S1/__MACOSX/
- Supplemental Data S1/__MACOSX/Supplemental Data S1/
- Supplemental Data S1/__MACOSX/Supplemental Data S1/._.DS_Store
- Supplemental Data S1/__MACOSX/Supplemental Data S1/._4EBP1, GAPDH.tif
- Supplemental Data S1/__MACOSX/Supplemental Data S1/._AKT, GAPDH.tif
- Supplemental Data S1/__MACOSX/Supplemental Data S1/._HSA Densitometry repaired.tif
- Supplemental Data S1/__MACOSX/Supplemental Data S1/._Lane identifier key for all western blots.docx
- Supplemental Data S1/__MACOSX/Supplemental Data S1/._p4EBP1.tif
- Supplemental Data S1/__MACOSX/Supplemental Data S1/._pAKT.tif
- Supplemental Data S1/Supplemental Data S1/
- Supplemental Data S1/Supplemental Data S1/.DS_Store
- Supplemental Data S1/Supplemental Data S1/4EBP1, GAPDH.tif
- Supplemental Data S1/Supplemental Data S1/AKT, GAPDH.tif
- Supplemental Data S1/Supplemental Data S1/HSA Densitometry repaired.tif
- Supplemental Data S1/Supplemental Data S1/Lane identifier key for all western blots.docx
- Supplemental Data S1/Supplemental Data S1/p4EBP1.tif
- Supplemental Data S1/Supplemental Data S1/pAKT.tif
