# Supplementary material for: In vitro effects of PI3K/mTOR inhibition in canine hemangiosarcoma
Source: PLoS One. 2018 Jul 16;13(7):e0200634. doi: 10.1371/journal.pone.0200634 (PMC6047806; doi:10.1371/journal.pone.0200634)
Supplement: S3 File — (XLSX) [file pone.0200634.s004.xlsx]

## Sheet: VDC-597 HSA Growth Inhibition
DEN-HSA Corrected Fluorescence (arbitrary units)
	2015-05-24						2015-06-02						2015-06-05
Control	34642	33363	33379	30690	32573		52440	51774	56182	57876	56253		46994	46267	48258	38238	36914
0.12 uM	27530	28259	26987	30165	30519		30300	44117	39672	51206	45771		27644	32470	30887	28252	26171
0.36 uM	20626	21567	20732	24594	25568		20710	26365	37557	38585	34647		12469	12040	12829	10297	13108
1.1 uM	13161	15212	18284	19911	19367		14596	18262	22505	24638	24529		13971	13344	12933	14001	9347
3.3 uM	8242	7669	9853	10641	12052		9838	14125	15142	13655	13306		5061	5356	4030	3327	2843
10 uM	2205	3953	9380	7670	8001		2942	13168	13488	12736	10995		6621	6247	6050	4489	4895
SB-HSA Corrected Fluorescence (arbitrary units)
	2015-05-23						2015-05-26						2015-06-26
Control	20989	17842	21607	24712	28240		34642	33363	33794	30690	32573		49093	41621	48255	35929	29089
0.12 uM	16182	15107	13935	15418	19232		27530	28259	26987	30165	30519		31694	30637	32125	25682	30445
0.36 uM	12528	11992	11732	12220	15159		20626	21567	20732	24594	25568		27850	24496	24957	25688	24639
1.1 uM	9500	8843	8460	9358	10268		13161	15212	18284	19911	19367		17132	16312	16611	17088	18448
3.3 uM	8206	7681	7426	7501	7948		8242	7669	9853	10641	12052		11883	10991	12405	12249	12532
10 uM	1548	1790	1490	2112	5480		2205	3935	9380	7670	8001		3095	2777	3275	3368	3393
CIN-HSA Corrected Fluorescence (arbitrary units)
	2015-05-29						2015-05-31						2015-06-05
Control	23132	29060	41608	48490	39370		44516	48401	44254	41683	43886		26091	22036	23923	18883	29390
0.12 uM	14069	17715	21270	20105	21989		20207	18286	21579	19179	22440		13153	16005	12373	15157	14244
0.36 uM	8383	11039	14746	16823	14566		15567	15424	16049	15619	15778		9340	9762	13760	15033	15136
1.1 uM	5240	7432	8560	10120	8912		12801	12952	13097	14134	13081		6707	7155	8705	8557	9796
3.3 uM	3827	4629	7639	10998	13092		9211	8780	9455	9069	9817		6005	5892	5696	5184	4748
10 uM	643	876	1264	1061	894		5618	5532	5680	5695	5716		3629	4061	3672	4391	4074

## Sheet: VDC-597+DOX HSA G.I.
	CIN-HSA Corrected Fluorescence (arbitrary units): 2/22/16											DEN-HSA Corrected Fluorescence (arbitrary units): 2/19/16											SB-HSA Corrected Fluorescence (arbitrary units): 11/20/15
[Doxorubicin], ng/mL	0 uM VDC-597			0.1 uM VDC-597			0.3 uM VDC-597				[Doxorubicin], ng/mL	0 uM VDC-597			0.1 uM VDC-597			0.3 uM VDC-597				[Doxorubicin], ng/mL	0 uM VDC-597			0.1 uM VDC-597			0.3 uM VDC-597
300	4851	4689	4471	3561	3692	3436	2451	1208	1709		300	8110	8205	6755	4315	2256	2148	2609	2975	3029		300	14584	13378	13251	12184	12193	12775	10144	10286	10411
150	39357	37061	34787	28607	29595	27660	10803	9552	8395		150	9917	12667	11106	5864	4176	5082	2760	2824	2572		150	14057	14931	13582	12515	12855	12765	11022	11142	11090
75	40306	36121	32562	27948	28526	25958	20925	18914	17096		75	24065	25666	27663	8632	6294	9583	5363	5014	4347		75	16965	21044	13964	13567	14541	14035	12790	12749	13762
37.5	42589	37869	35949	28209	26419	27384	26705	22686	16356		37.5	29533	38625	45112	12394	13240	19235	7731	8184	7768		37.5	31188	29796	27742	23325	22391	19031	17507	15610	17036
18.75	44929	39313	37493	34917	34307	31292	26565	19773	19787		18.75	40067	39962	40094	12278	12890	22453	5492	5696	6667		18.75	36105	35833	37351	31050	31224	29303	21226	22246	23271
0	46040	43559	43395	36465	34300	33899	22162	21030	18037		0	86041	59753	58580	21607	16286	19618	10039	6956	9977		9.375	38950	40952	35698	32537	29443	30156	23125	22608	23814
																						0	38240	39472	38612	35192	35718	32106	26830	25517	25897
	CIN-HSA Corrected Fluorescence (arbitrary units): 2/26/16											DEN-HSA Corrected Fluorescence (arbitrary units): 2/22/16
[Doxorubicin], ng/mL	0 uM VDC-597			0.1 uM VDC-597			0.3 uM VDC-597				[Doxorubicin], ng/mL	0 uM VDC-597			0.1 uM VDC-597			0.3 uM VDC-597
300	9238	8073	8589	10082	8080	6764	3866	4979	4711		300	3600	2875	2377	855	898	968	661	587	630			SB-HSA Corrected Fluorescence (arbitrary units): 3/26/16
150	36597	36622	36810	29331	29293	24318	6412	7248	7438		150	6405	4456	3375	2162	1794	984	651	467	550		[Doxorubicin], ng/mL	0 uM VDC-597			0.1 uM VDC-597			0.3 uM VDC-597
75	55098	52647	57767	45438	47863	43318	21341	27402	22533		75	8530	8978	7601	4887	3975	3108	1828	841	785		300	9019	9355	7828	7940	4071	6411	3930	3411	4369
37.5	68327	70782	72936	57458	70636	61236	29723	31593	28436		37.5	9462	10557	10213	5117	2980	2239	1954	1913	1194		150	43681	41841	42956	28711	30437	26621	17504	19346	18397
18.75	82992	81379	83556	72957	76283	68088	31412	34326	33859		18.75	12616	14954	14397	6267	3711	2535	1305	1565	1716		75	49687	38885	43557	26692	31132	30349	24745	25640	17825
0	76982	66537	64671	52896	55355	51583	38806	42278	35469		0	30846	31855	29120	15518	10163	8041	3826	3855	4505		37.5	52239	39809	42399	35408	32933	37329	22624	28571	18792
																						18.75	47356	37113	50144	40636	37120	42049	26659	22347	32798
	CIN-HSA Corrected Fluorescence (arbitrary units): 3/26/16											DEN-HSA Corrected Fluorescence (arbitrary units): 2/26/16										9.375	49741	61013	64753	48442	41525	38097	22668	29099	35986
[Doxorubicin], ng/mL	0 uM VDC-597			0.1 uM VDC-597			0.3 uM VDC-597				[Doxorubicin], ng/mL	0 uM VDC-597			0.1 uM VDC-597			0.3 uM VDC-597				0	58650	62592	57720	42822	42798	41666	30297	25591	33985
300	4797	5535	5106	4839	4964	5489	3554	3887	3224		300	11515	9492	8224	5316	6011	4893	2506	3305	2657
150	36835	32909	30545	31483	26625	32034	17072	18794	22734		150	14276	16042	13106	8780	7654	7106	4178	4835	5096
75	55429	41049	34228	32228	36166	34972	22308	28030	34228		75	27456	22408	32117	18695	16282	15101	6494	9742	7636			SB-HSA Corrected Fluorescence (arbitrary units): 4/4/16
37.5	47862	39733	29096	31667	28442	33074	24420	30682	30196		37.5	32267	38463	37678	27961	18627	15141	11970	8642	7639		[Doxorubicin], ng/mL	0 uM VDC-597			0.1 uM VDC-597			0.3 uM VDC-597
18.75	31947	25194	30818	22732	20619	27253	21351	25705	26379		18.75	48300	56672	46541	30560	21490	18765	7611	6983	8169		300	11794	10570	10617	10138	9778	11858	6989	6452	6324
0	44646	40748	41906	30205	36841	33805	15850	19481	27127		0	67948	56465	55393	33196	37494	29222	9332	16774	13531		150	26974	28272	27319	19706	15494	18928	6787	7290	8413
																						75	43787	41996	41541	35219	33890	30874	20819	23004	22952
																						37.5	47272	45007	42634	38533	39401	39275	20623	22783	21707
																						18.75	52266	48279	44759	41238	45080	43629	25962	27715	23574
																						9.375	51704	48016	39391	40718	39939	40804	29936	31790	27955
																						0	53834	54334	48108	43092	40607	40546	26279	26239	28235

## Sheet: VDC-597 OSA G.I
Abrams Corrected Fluorescence (arbitrary units)							Gracie Corrected Fluorescence (arbitrary units)							Moresco Corrected Fluorescence (arbitrary units)							D17 Corrected Fluorescence (arbitrary units)							MacKinley Corrected Fluorescence (arbitrary units)							OSA8 Corrected Fluorescence (arbitrary units)							HMPOS Corrected Fluorescence (arbitrary units)							OS2.4 Corrected Fluorescence (arbitrary units)
[VDC-597], uM	2014-01-29						[VDC-597], uM	2014-01-29						[VDC-597], uM	2014-01-29						[VDC-597], uM	2014-01-26						[VDC-597], uM	2014-01-26						[VDC-597], uM	2014-01-26						[VDC-597], uM	2017-09-29						[VDC-597], uM
Control	6567	4808	4938	4670	5029		Control	5531	5273	4781	5777	4845		Control	6094	4335	4465	4197	4556		Control	3369	3395	3201	3131	3250		Control	2497	1894	2013	1989	1568		Control	1186	719	882	746	656		Control	57680	63426	66331	67633	64064		Control
0.04	4778	4857	4648	4824	4345		0.04	5029	4402	4439	4409	4140		0.04	4305	4384	4175	4351	3872		0.04	3068	3347	3018	3807	3422		0.04	1416	1356	1166	965	1055		0.04	485	832	815	631	548		0.04	45890	48823	51907	59073	46992		0.04
0.125	4850	4488	4823	4546	3747		0.125	4271	3104	4338	3499	3535		0.125	4377	4015	4350	4073	3274		0.125	3713	3517	3341	4052	5180		0.125	1326	1013	903	952	842		0.125	791	904	979	899	858		0.125	27763	36103	33986	37520	35989		0.125
0.625	3533	3428	3585	3362	3109		0.625	2568	2215	2285	2128	2411		0.625	3060	2955	3112	2889	2636		0.625	2939	3606	3600	3299	3311		0.625	423	376	389	372	308		0.625	595	558	384	480	354		0.625	21490	25910	25864	26726	23765		0.625
2.5	3171	2978	3201	3138	2877		2.5	1089	962	1073	987	1150		2.5	2698	2505	2728	2665	2404		2.5	2526	2840	2930	2966	2759		2.5	237	239	206	194	210		2.5	224	264	349	290	357		2.5	10821	10138	12366	11824	12106		2.5
10	436	387	476	415	407		10	159	170	108	143	136		10	-37	-86	3	-58	-66		10	243	229	144	114	136		10	71	25	29	38	30		10	63	57	63	73	84		10	6978	7987	7813	9011	7767		10
Abrams Corrected Fluorescence (arbitrary units)							Gracie Corrected Fluorescence (arbitrary units)							Moresco Corrected Fluorescence (arbitrary units)							D17 Corrected Fluorescence (arbitrary units)							MacKinley Corrected Fluorescence (arbitrary units)							OSA8 Corrected Fluorescence (arbitrary units)							HMPOS Corrected Fluorescence (arbitrary units)							OS2.4 Corrected Fluorescence (arbitrary units)
[VDC-597], uM	2014-04-23						[VDC-597], uM	2014-04-23						[VDC-597], uM	2014-04-23						[VDC-597], uM	2014-04-23						[VDC-597], uM	2014-04-23						[VDC-597], uM	2014-04-23						[VDC-597], uM	2017-09-25						[VDC-597], uM
Control	4317	3377	3802	2854	2952		Control	3702	4302	4207	3834	2985		Control	5091	6625	6809	6956	6732		Control	776	594	344	223	126		Control	7348	6709	6591	7184	6473		Control	3993	4240	3721	2607	1245		Control	45626	40559	46763	46978	54239		Control
0.04	3800	4052	3596	3826	2914		0.04	4568	4192	4028	4136	3956		0.04	5542	5654	6091	5713	4973		0.04	575	457	370	254	174		0.04	7177	5655	5398	6441	6199		0.04	3241	2362	1428	1337	405		0.04	34855	31779	36435	33817	36164		0.04
0.125	3164	2997	3184	2714	2339		0.125	3717	3372	3502	2996	3060		0.125	4760	5598	5115	5228	5138		0.125	469	527	565	382	246		0.125	6811	6372	7210	6723	6743		0.125	4997	5262	3904	3723	3576		0.125	22819	22617	24852	23699	24550		0.125
0.625	2797	2401	1920	1380	1339		0.625	1799	2464	2090	2188	1921		0.625	4719	4700	3678	3146	3470		0.625	319	315	246	230	179		0.625	6942	6945	7332	6357	5759		0.625	2864	1899	1769	1433	922		0.625	14894	13369	15782	14261	15253		0.625
2.5	1554	1477	1312	1021	666		2.5	778	609	520	449	291		2.5	2864	2756	2662	3060	3121		2.5	236	248	221	241	209		2.5	6089	6308	6231	5373	5913		2.5	3018	2454	1427	1109	908		2.5	8540	8194	9905	9957	10579		2.5
10	94	93	85	73	71		10	62	56	61	44	75		10	54	78	63	66	70		10	44	29	59	60	60		10	133	113	143	191	96		10	61	53	66	48	51		10	6211	6447	6960	6907	8247		10
Abrams Corrected Fluorescence (arbitrary units)							Gracie Corrected Fluorescence (arbitrary units)							Moresco Corrected Fluorescence (arbitrary units)							D17 Corrected Fluorescence (arbitrary units)							MacKinley Corrected Fluorescence (arbitrary units)							OSA8 Corrected Fluorescence (arbitrary units)
[VDC-597], uM	2014-05-20						[VDC-597], uM	2014-08-29						[VDC-597], uM	2014-08-29						[VDC-597], uM	2014-05-20						[VDC-597], uM	2014-08-29						[VDC-597], uM	2014-05-20
Control	42207	43733	40163	30521	36396		Control	28795.5	35037.5	28342.5	45201.5	34530.5		Control	87168.5	74249.5	77580.5	68311.5	58366.5		Control	40032	52452	48076	45759	46229		Control	19333.5	19064.5	22989.5	23674.5	18329.5		Control	26922	28686	30450	39240	31425
0.04	31121	33521	30954	32972	33721		0.04	20183.5	16680.5	17531.5	28020.5	31504.5		0.04	71401.5	76100.5	68577.5	73932.5	73988.5		0.04	52782	47203	41919	36716	35848		0.04	9888.5	11205.5	13377.5	13491.5	11177.5		0.04	30227	30804	26782	29132	33381
0.125	39992	44085	37167	40000	37807		0.125	25019.5	29964.5	27970.5	22426.5	23035.5		0.125	41078.5	38744.5	37322.5	45666.5	35944.5		0.125	48266	50489	42085	40595	32296		0.125	9118.5	9300.5	13771.5	13381.5	8022.5		0.125	30698	32082	32832	27124	29435
0.625	30429	28282	34318	30362	30692		0.625	10633.5	9019.5	7854.5	10669.5	10683.5		0.625	28074.5	24696.5	21841.5	29445.5	25712.5		0.625	24113	21749	18181	15700	11538		0.625	4060.5	4466.5	5095.5	5000.5	5199.5		0.625	24472	23281	22886	20277	21106
2.5	21524	15105	19707	16440	16622		2.5	4520.5	6488.5	5516.5	5840.5	5596.5		2.5	22625.5	13040.5	15604.5	15987.5	14647.5		2.5	7970	6833	6418	6611	5511		2.5	2194.5	1595.5	2160.5	2382.5	2118.5		2.5	14697	14354	12605	13507	17227
10	967	800	1033	934	1109		10	-52.5	-69.5	-95.5	274.5	-326.5		10	1270.5	1478.5	677.5	726.5	324.5		10	626	254	331	395	347		10	620.5	879.5	689.5	2010.5	3543.5		10	1093	1112	944	1188	1307
[truncated: 11 more columns]

## Sheet: VDC-597 Carcinoma G.I.
CMT27 Corrected Fluorescence (arbitrary units)							CTAC Corrected Fluorescence (arbitrary units)							Bliley Corrected Fluorescence (arbitrary units)
[VDC-597], uM	2014-09-05						[VDC-597], uM	2014-09-05						[VDC-597], uM	2014-09-09
Control	70010.5	65635.5	72030.5	73395.5	60818.5		Control	72791.5	76562.5	91418.5	66194.5	85272.5		Control	78168	28145	41184	39277	28027
0.04	71554.5	75775.5	77570.5	63599.5	78198.5		0.04	76260.5	78263.5	88258.5	89965.5	91052.5		0.04	67909	77513	60557	991594	45735
0.125	60420.5	64417.5	52877.5	58193.5	67088.5		0.125	67171.5	85770.5	70779.5	74970.5	82433.5		0.125	27539	31073	26296	15902	42345
0.625	62465.5	58991.5	56277.5	54260.5	58451.5		0.625	71977.5	68952.5	72809.5		68983.5		0.625	29812	24179	24109	21141	17305
2.5	34048.5	35550.5	43301.5	38262.5	43501.5		2.5	32925.5	27563.5	32292.5	35839.5	41031.5		2.5	16481	14254	11957	8628	9025
10	25626.5	21301.5	18277.5	17882.5	14288.5		10	19478.5	20524.5	20669.5	24120.5	17008.5		10	20038	19409	13737	9266	9732
CMT27 Corrected Fluorescence (arbitrary units)							CTAC Corrected Fluorescence (arbitrary units)							Bliley Corrected Fluorescence (arbitrary units)
[VDC-597], uM	2014-09-21						[VDC-597], uM	2014-09-09						[VDC-597], uM	2014-09-19
Control	38010.5	23010.5	21398.5	15699.5	16517.5		Control	88756	83506	84371	991594	86374		Control	71525	75807	82762	71051
0.04	14818.5	11243.5	17994.5	15670.5	14678.5		0.04	991594	991594	991594	991594	66396		0.04	27476	35742	37247	48683	36535
0.125	11080.5	11678.5	14940.5	13123.5	35552.5		0.125	82021	991594	991594	76888	90084		0.125	39747	32676	20523	38482	34864
0.625	6899.5	8590.5	8719.5	5491.5	5668.5		0.625	33735	31471	19101	23457	25101		0.625	18416	16462	20599	21303	19732
2.5	7669.5	11810.5	7375.5	5424.5	4982.5		2.5	20890	17857	19515	24403	28552		2.5	7003	10484	11791	11168	10609
10	2111.5	1875.5	1570.5	518.5	313.5		10	2216	8641	7064	6208	4802		10	3525	2907	2335	2865	3484
CMT27 Corrected Fluorescence (arbitrary units)							CTAC Corrected Fluorescence (arbitrary units)							Bliley Corrected Fluorescence (arbitrary units)
[VDC-597], uM	2014-10-07						[VDC-597], uM	2014-09-21						[VDC-597], uM	2014-10-07
Control	77667	58059	31455	34846	73817		Control	50002.5	56878.5	54887.5	65646.5	66526.5		Control	56831	56977	48634	39356	44185
0.04	50738	44588	44345	38026	36632		0.04	53419.5	64451.5	63904.5	66174.5	63682.5		0.04	38093	27988	22051	15003	23572
0.125	51176	50430	42200	46287	33464		0.125	48419.5	54622.5	69758.5	56917.5	65208.5		0.125	16952	17887	17917	11398	12941
0.625	47923	46104	39155	37095	30408		0.625	25610.5	43080.5	42704.5	49764.5	64025.5		0.625	7621	7850	9307	6765	7348
2.5	15039	18567	13245	10465	12533		2.5	12055.5	14600.5	16324.5	15280.5	17701.5		2.5	4683	4318	4243	3312	3547
10	33568	31895	19140	3534	2402		10	10947.5	11111.5	9799.5	7871.5	7391.5		10	1606	2418	2741	2306	2358

## Sheet: VDC-597 Melanoma G.I.
Jones Corrected Fluorescence (arbitrary units)							CLM10C2 Corrected Fluorescence (arbitrary units)							CML6M Corrected Fluorescence (arbitrary units)							17CM98 Corrected Fluorescence (arbitrary units)							Parks Corrected Fluorescence (arbitrary units)
[VDC-597], uM	2014-01-29						[VDC-597], uM	2014-02-08						[VDC-597], uM	2014-02-08						[VDC-597], uM	2014-09-19						[VDC-597], uM	2017-09-03
Control	5665	5415	6690	5255	5478		Control	550	504	439	543	504		Control	2485	2293	2298	2437	2536		Control	42410	49617	62308	55124	44121		Control	27617	23059	24529	23311	22538
0.04	5252	5287	5574	5704	5676		0.04	399	396	410	431	436		0.04	1489	2203	2010	1627	1702		0.04	32714	35727	34819	36949	28783		0.04	15171	14532	13569	12887	13373
0.125	4757	5328	4740	5436	5837		0.125	299	290	285	495	400		0.125	1304	1864	2614	1931	1777		0.125	32896	35120	37286	33921	27890		0.125	13484	11538	12118	10307	13113
0.625	4353	4696	5134	4687	5173		0.625	201	170	259	224	235		0.625	849	1082	1219	1442	1282		0.625	28492	27927	29020	32037	19631		0.625	11268	9741	9416	8775	8246
2.5	2457	2456	2407	2644	2767		2.5	54	49	106	124	121		2.5	412	626	852	1260	1339		2.5	22210	18246	20216	25695	20330		2.5	8624	8168	7926	7816	7423
10	159	146	167	162	180		10	26	26	22	28	24		10	36	284	415	508	684		10	2313	2889	4492	8425	7266		10	8139	7284	6653	6654	6248
Jones Corrected Fluorescence (arbitrary units)							CLM10C2 Corrected Fluorescence (arbitrary units)							CML6M Corrected Fluorescence (arbitrary units)							17CM98 Corrected Fluorescence (arbitrary units)							Parks Corrected Fluorescence (arbitrary units)
[VDC-597], uM	2014-01-26						[VDC-597], uM	2014-04-23						[VDC-597], uM	2014-01-26						[VDC-597], uM	2014-10-07						[VDC-597], uM	2017-09-16
Control	4667	4623	4338	3357	4241		Control	6861	6666	5803	6609	5322		Control	4250	3343	4600	3574	2600		Control	46283	54554	66640	57618	61811		Control	16439	18561	17085	17259	15697
0.04	4684	4831	4833	4713	4083		0.04	4849	4139	3996	3357	4007		0.04	3623	2930	2667	3755	2779		0.04	51494	41840	44646	42629	27885		0.04	9787	12156	11640	13047	10302
0.125	3782	4028	4479	4345	3874		0.125	5713	5282	4816	4072	3981		0.125	2704	3880	2876	3766	3125		0.125	46348	56122	35221	34421	28601		0.125	8107	9333	7814	9477	8016
0.625	4195	4462	3395	3082	4001		0.625	2398	2270	2160	2359	2121		0.625	1749	1750	1547	1369	1239		0.625	36250	26385	23490	19078	12658		0.625	6985	8266	7553	7123	6649
2.5	1035	1232	1105	1019	874		2.5	2016	1848	1801	1542	1353		2.5	739	785	688	777	962		2.5	19677	11446	13944	10269	12001		2.5	4245	4724	4955	4640	4927
10	82	105	99	113	94		10	96	112	134	125	117		10	85	86	90	144	176		10	16033	16524	12838	11711	2209		10	1419	1531	1757	1900	1843
Jones Corrected Fluorescence (arbitrary units)							CLM10C2 Corrected Fluorescence (arbitrary units)							CML6M Corrected Fluorescence (arbitrary units)							17CM98 Corrected Fluorescence (arbitrary units)							Parks Corrected Fluorescence (arbitrary units)
[VDC-597], uM	2014-04-23						[VDC-597], uM	2014-05-20						[VDC-597], uM	2014-04-23						[VDC-597], uM	2017-09-29						[VDC-597], uM	2017-09-29
Control	6522	6795	5976	5665	6378		Control	17378.5	14459.5	11554.5	8572.5	8940.5		Control	6625	6260	6408	5839	5806		Control	55421	66775	64120	69150	57810		Control	60684	65713	63005	68335	69264
0.04	4251	4426	4539	4254	5631		0.04	20784.5	50490.5	40897.5	25789.5	20807.5		0.04	5908	5828	5547	6160	6074		0.04	38045	41707	46235	37961	33263		0.04	43413	49127	50520	54233	49881
0.125	4936	4147	4959	5530	5289		0.125	19536.5	20391.5	29018.5	24510.5	25573.5		0.125	4526	5254	5517	5705	6817		0.125	32392	33593	35012	29878	28598		0.125	31094	37280	41857	46847	50301
0.625	4015	5049	4358	5301	5765		0.625	8422.5	6698.5	7044.5	4370.5	3932.5		0.625	4194	3566	3119	2580	1695		0.625	22025	29317	27903	22372	22293		0.625	27356	31389	36035	38858	45979
2.5	3626	3866	4587	4218	4816		2.5	3329.5	6784.5	4597.5	2544.5	1739.5		2.5	848	771	785	589	412		2.5	22711	21109	20712	16483	17135		2.5	21748	27718	30676	34663	39403
10	82	71	73	82	79		10	313.5	481.5	515.5	466.5	-46.5		10	222	67	83	55	55		10	9355	12077	10128	8419	6763		10	8136	9640	12917	12593	15535

## Sheet: VDC-597 Hematopoietic G.I.
OSW Corrected Fluorescence (arbitrary units)							1771 Corrected Fluorescence (arbitrary units)							CLBL1 Corrected Fluorescence (arbitrary units)							CLL1390 Corrected Fluorescence (arbitrary units)							DH82 Corrected Fluorescence (arbitrary units)							Nike Corrected Fluorescence (arbitrary units)							BR Corrected Fluorescence (arbitrary units)							C2 Corrected Fluorescence (arbitrary units)
[VDC-597], uM	2014-04-24						[VDC-597], uM	2014-04-24						[VDC-597], uM	2014-05-19						[VDC-597], uM	2014-05-19						[VDC-597], uM	2014-09-05						[VDC-597], uM	2014-09-05						[VDC-597], uM	2017-09-15						[VDC-597], uM
Control	0.215	0.292	0.441	0.347	0.428		Control	0.548	0.406	0.518	0.537	0.408		Control	0.347	0.345	0.332	0.329	0.338		Control	0.545	0.472	0.476	0.518	0.508		Control	29925.5	31057.5	18950.5	22233.5	30026.5		Control	33165.5	53973.5	21522.5	20087.5	28303.5		Control	48411	44104	41639	44637	37946		Control
0.04	0.791	0.671	0.369	0.486	0.354		0.04	0.448	0.426	0.625	0.365	0.512		0.04	0.345	0.335	0.339	0.34	0.345		0.04	0.572	0.479	0.475	0.532	0.452		0.04	18736.5	17733.5	13786.5	10316.5	23459.5		0.04	22961.5	64814.5	17915.5	22221.5	30276.5		0.04	52248	51117	45454	43507	44751		0.04
0.125	0.242	0.161	0.275	0.317	0.428		0.125	0.294	0.27	0.409	0.437	0.469		0.125	0.333	0.332	0.322	0.337	0.331		0.125	0.548	0.426	0.507	0.456	0.473		0.125	18052.5	21416.5	15510.5	13866.5	16556.5		0.125	41281.5	66034.5	36761.5	34226.5	28096.5		0.125	49212	44382	46127	47989	44362		0.125
0.625	0.287	0.25	0.217	0.209	0.214		0.625	0.269	0.322	0.31	0.303	0.422		0.625	0.388	0.4	0.393	0.39	0.392		0.625	0.527	0.583	0.555	0.571	0.595		0.625	7112.5	6719.5	10582.5	8079.5	7888.5		0.625	27507.5	37185.5	18913.5	16393.5	16685.5		0.625	52438	50007	47879	42515	47555		0.625
2.5	0.053	0.088	0.059	0.035	0.05		2.5	0.174	0.127	0.178	0.233	0.147		2.5	0.326	0.335	0.327	0.321	0.333		2.5	0.563	0.567	0.599	0.521	0.474		2.5	6692.5	6652.5	5606.5	5228.5	6667.5		2.5	41730.5	6841.5	8195.5	15238.5	11267.5		2.5	57353	51959	55098	54174	56757		2.5
10	-0.021	-0.018	-0.018	-0.017	-0.024		10	-0.012	0.009	0.006	0.018	0.036		10	0.347	0.335	0.33	0.334	0.333		10	0.527	0.482	0.501	0.45	0.43		10	3295.5	2802.5	2993.5	2689.5	2560.5		10	3086.5	3699.5	5210.5	6895.5	5362.5		10	47108	41117	39624	39385	37913		10
OSW Corrected Fluorescence (arbitrary units)							1771 Corrected Fluorescence (arbitrary units)							CLBL1 Corrected Fluorescence (arbitrary units)							CLL1390 Corrected Fluorescence (arbitrary units)							DH82 Corrected Fluorescence (arbitrary units)							Nike Corrected Fluorescence (arbitrary units)							BR Corrected Fluorescence (arbitrary units)							C2 Corrected Fluorescence (arbitrary units)
[VDC-597], uM	2014-04-24						[VDC-597], uM	2014-04-24						[VDC-597], uM	2014-05-19						[VDC-597], uM	2014-05-19						[VDC-597], uM	2014-09-19						[VDC-597], uM	2014-09-19						[VDC-597], uM	2017-09-15						[VDC-597], uM
Control	0.28	0.361	0.444	0.384	0.406		Control	0.387	0.393	0.38	0.762	0.489		Control	0.35	0.352	0.342	0.333	0.342		Control	0.561	0.501	0.51	0.502	0.493		Control	33557	33981	29662	22815	30137		Control	8873	10395	7080	5428	6412		Control	10044	9561	9608	9749	8738		Control
0.04	0.619	0.424	0.445	0.501	0.294		0.04	0.369	0.422	0.687	0.412	0.648		0.04	0.355	0.347	0.349	0.35	0.354		0.04	0.523	0.467	0.526	0.54	0.462		0.04	20757	16719	17015	23451	15917		0.04	11528	2859	3445	3254	2752		0.04	10688	10670	9771	9535	10059		0.04
0.125	0.257	0.288	0.287	0.26	0.442		0.125	0.345	0.394	0.52	0.375	0.51		0.125	0.345	0.338	0.332	0.349	0.337		0.125	0.606	0.459	0.511	0.45	0.472		0.125	8919	27227	16656	14867	18602		0.125	3347	3120	3844	3593	2645		0.125	10651	9137	9984	10197	9794		0.125
0.625	0.318	0.315	0.266	0.22	0.228		0.625	0.296	0.288	0.416	0.374	0.524		0.625	0.401	0.41	0.406	0.4	0.407		0.625	0.618	0.612	0.564	0.577	0.604		0.625	6663	5233	7760	6758	6984		0.625	3033	2942	2568	2356	2240		0.625	11312	10461	10195	9523	10134		0.625
2.5	0.08	0.071	0.074	0.045	0.071		2.5	0.158	0.14	0.194	0.183	0.253		2.5	0.338	0.347	0.34	0.334	0.345		2.5	0.592	0.585	0.616	0.47	0.481		2.5	6024	5309	7055	5840	4701		2.5	2993	3196	2726	2432	2801		2.5	11694	11281	11634	11519	11900		2.5
10	-0.009	-0.006	-0.005	-0.006	-0.012		10	0.001	0.021	0.018	0.039	0.043		10	0.354	0.347	0.342	0.343	0.345		10	0.578	0.52	0.522	0.472	0.45		10	1284	2287	2040	2002	1586		10	1415	1382	1332	1211	1316		10	9821	8722	8678	8604	8810		10
OSW Corrected Fluorescence (arbitrary units)							1771 Corrected Fluorescence (arbitrary units)							CLBL1 Corrected Fluorescence (arbitrary units)							CLL1390 Corrected Fluorescence (arbitrary units)							DH82 Corrected Fluorescence (arbitrary units)							Nike Corrected Fluorescence (arbitrary units)							BR Corrected Fluorescence (arbitrary units)							C2 Corrected Fluorescence (arbitrary units)
[VDC-597], uM	2014-04-24						[VDC-597], uM	2014-04-24						[VDC-597], uM	2017-09-15						[VDC-597], uM	2017-09-13						[VDC-597], uM	2014-10-07						[VDC-597], uM	2014-10-07						[VDC-597], uM	2017-09-20						[VDC-597], uM
Control	0.307	0.386	0.391	0.348	0.382		Control	0.406	0.477	0.38	0.734	0.544		Control	69608	63195	55455	72524	69492		Control	68942	51332	46180	55937	56296		Control	41897.5	42458.5	42579.5	55156.5	47785.5		Control	6285.5	7392.5	5991.5	4903.5	5971.5		Control	7721	8297	9177	9137	7607		Control
0.04	0.658	0.511	0.506	0.4	0.266		0.04	0.448	0.43	0.658	0.466	0.61		0.04	66615	57265	67150	63314	68323		0.04	30925	28583	27401	31638	31275		0.04	38650.5	26601.5	21232.5	38170.5	46499.5		0.04	4467.5	4303.5	5702.5	5328.5	2906.5		0.04	8619	8166	8633	8138	9330		0.04
0.125	0.3	0.303	0.269	0.278	0.392		0.125	0.337	0.452	0.584	0.424	0.577		0.125	75403	65308	62850	60729	68369		0.125	31937	31314	30435	32089	31005		0.125	40596.5	24951.5	33634.5	24246.5	30312.5		0.125	7057.5	4181.5	3863.5	3560.5	2970.5		0.125	7526	7349	8421	7347	7830		0.125
0.625	0.271	0.246	0.289	0.24	0.244		0.625	0.323	0.301	0.442	0.407	0.558		0.625	68662	59964	53132	63792	64998		0.625	28858	22847	21432	26219	23601		0.625	12280.5	11709.5	8412.5	10296.5	9711.5		0.625	3417.5	2822.5	2978.5	3352.5	2099.5		0.625	6639	7767	7771	7756	8519		0.625
2.5	0.081	0.074	0.05	0.051	0.063		2.5	0.168	0.163	0.213	0.219	0.277		2.5	60966	58285	65311	55791	69453		2.5	31367	30021	29382	32863	32392		2.5	6774.5	7108.5	8151.5	8117.5	7557.5		2.5	2509.5	2417.5	1989.5	2213.5	2300.5		2.5	5113	5644	6255	5920	6578		2.5
10	-0.012	-0.006	-0.006	-0.008	-0.011		10	0.002	0.02	0.02	0.038	0.044		10	53017	49931	52657	49360	49752		10	20769	24960	19421	24997	20385		10	3959.5	2128.5	2233.5	2129.5	1880.5		10	3367.5	3461.5	2626.5	2545.5	1671.5		10	2917	3234	3410	3313	3387		10
[truncated: 5 more columns]
